# Supplementary material for: Evaluation of the Solidification of Radioactive Wastes Using Blast Furnace Slag as a Solidifying Agent
Source: Materials (Basel). 2023 Sep 28;16(19):6462. doi: 10.3390/ma16196462 (PMC10573516; doi:10.3390/ma16196462)
Supplement: Supplementary file 1 [file materials-16-06462-s001.zip]

Archive with 1 entries (1 files):
- materials-2623539-supplementary.pdf
